# Supplementary material for: Comprehensive infection control measures prevent hospital-acquired severe acute respiratory syndrome coronavirus 2 infection: A single-center prospective cohort study and seroprevalence survey
Source: PLoS One. 2021 Oct 11;16(10):e0257513. doi: 10.1371/journal.pone.0257513 (PMC8504754; doi:10.1371/journal.pone.0257513)
Supplement: S1 Table — (XLSX) [file pone.0257513.s001.xlsx]

## Sheet: 集計
ID	occupational category	age	sex	municipality of residence	Engaged in endoscopy	Engaged in the critical care center	work department	use public transportation	presence of possible symptoms of COVID-19 in the past 4 months	Engagement in COVID-19 medical care	underlying illness	BCG inoculation	smoking history	Antibody test
N88	Nurse, nursing assistant	37	Female	S city	yes	yes	General medical care	no	yes	no	no	yes	no	negative
N78	Nurse, nursing assistant	26	Female	other	yes	yes	General medical care	yes	no	no	no	yes	no	negative
N109	Nurse, nursing assistant	44	Female	other	yes	yes	General medical care	yes	no	no	no	yes	no	negative
N31	Nurse, nursing assistant	44	Female	S city	yes	yes	General medical care	no	no	no	no	no	no	negative
N79	Nurse, nursing assistant	37	Female	S city	yes	no	General medical care	yes	no	no	yes	yes	no	negative
N65	Nurse, nursing assistant	39	Female	S city	yes	no	General medical care	no	no	no	yes	yes	no	negative
N144	Nurse, nursing assistant	25	Female	S city	yes	no	General medical care	no	no	no	no	yes	no	negative
N143	Nurse, nursing assistant	28	Female	S city	yes	no	General medical care	no	no	no	no	yes	no	negative
N91	Nurse, nursing assistant	37	Female	S city	yes	no	General medical care	no	no	no	no	yes	no	negative
N90	Nurse, nursing assistant	34	Female	T city	yes	no	General medical care	yes	no	no	no	yes	no	negative
N60	Nurse, nursing assistant	35	male	other	no	yes	General medical care	no	no	no	no	yes	yes	negative
A66	Nurse, nursing assistant	38	Female	other	no	yes	General medical care	yes	no	no	yes	yes	no	negative
N97	Nurse, nursing assistant	46	Female	S city	no	yes	General medical care	no	no	no	yes	yes	no	negative
N160	Nurse, nursing assistant	41	Female	other	no	yes	General medical care	no	yes	no	no	yes	no	negative
N67	Nurse, nursing assistant	35	Female	S city	no	yes	General medical care	yes	yes	yes	no	yes	no	negative
N35	Nurse, nursing assistant	36	Female	S city	no	yes	General medical care	no	yes	no	no	yes	no	negative
N92	Nurse, nursing assistant	43	Female	S city	no	yes	General medical care	no	yes	no	no	yes	no	negative
N33	Nurse, nursing assistant	47	Female	S city	no	yes	General medical care	no	yes	no	no	yes	no	negative
N135	Nurse, nursing assistant	38	Female	other	no	yes	General medical care	no	no	no	no	yes	no	negative
N174	Nurse, nursing assistant	44	Female	S city	no	yes	General medical care	yes	no	no	no	yes	no	negative
N101	Nurse, nursing assistant	41	Female	S city	no	yes	General medical care	no	no	yes	no	yes	no	negative
N5	Nurse, nursing assistant	33	Female	S city	no	yes	General medical care	no	no	no	no	yes	no	negative
N165	Nurse, nursing assistant	37	Female	S city	no	yes	General medical care	no	no	no	no	yes	no	negative
N4	Nurse, nursing assistant	38	Female	S city	no	yes	General medical care	no	no	no	no	yes	no	negative
N3	Nurse, nursing assistant	56	Female	S city	no	yes	General medical care	no	no	no	no	yes	no	negative
N114	Nurse, nursing assistant	24	Female	T city	no	yes	General medical care	yes	no	yes	no	yes	no	negative
N61	Nurse, nursing assistant	41	Female	T city	no	yes	General medical care	yes	no	yes	no	yes	no	negative
A70	Nurse, nursing assistant	36	Female	S city	no	yes	General medical care	no	no	no	no	no	no	negative
N34	Nurse, nursing assistant	33	Female	S city	no	yes	General medical care	no	no	no	yes	no data	no	negative
N120	Nurse, nursing assistant	42	Female	S city	no	yes	General medical care	yes	yes	no	no	no data	no	negative
N25	Nurse, nursing assistant	25	male	S city	no	yes	General medical care	no	yes	no	no	no data	no	negative
A87	Nurse, nursing assistant	48	Female	S city	no	yes	General medical care	no	no	no	no	no data	no	negative
N86	Nurse, nursing assistant	44	Female	S city	no	no	General medical care	yes	yes	no	yes	yes	yes	negative
N149	Nurse, nursing assistant	31	male	other	no	no	Intensive care	yes	no	yes	yes	yes	yes	negative
A67	Nurse, nursing assistant	37	Female	other	no	no	Intensive care	yes	no	no	yes	yes	yes	negative
N70	Nurse, nursing assistant	39	Female	S city	no	no	General medical care	no	no	no	yes	yes	yes	negative
N121	Nurse, nursing assistant	42	Female	S city	no	no	General medical care	no	no	no	yes	yes	yes	negative
N154	Nurse, nursing assistant	31	Female	other	no	no	General medical care	no	yes	no	no	yes	yes	negative
N87	Nurse, nursing assistant	35	Female	other	no	no	General medical care	no	yes	no	no	yes	yes	negative
N56	Nurse, nursing assistant	37	Female	S city	no	no	General medical care	no	yes	no	no	yes	yes	negative
N183A	Nurse, nursing assistant	44	Female	S city	no	no	General medical care	no	yes	no	no	yes	yes	negative
N85	Nurse, nursing assistant	39	Female	other	no	no	General medical care	yes	no	no	no	yes	yes	negative
N104	Nurse, nursing assistant	45	Female	other	no	no	General medical care	yes	no	no	no	yes	yes	negative
N15	Nurse, nursing assistant	35	male	S city	no	no	General medical care	yes	no	no	no	yes	yes	negative
A36	Nurse, nursing assistant	30	Female	S city	no	no	General medical care	no	no	no	no	yes	yes	negative
N99	Nurse, nursing assistant	43	Female	S city	no	no	General medical care	no	no	no	no	yes	yes	negative
N37	Nurse, nursing assistant	51	Female	S city	no	no	General medical care	no	no	no	no	yes	yes	negative
N36	Nurse, nursing assistant	37	Female	S city	no	no	General medical care	no	no	no	yes	yes	no	negative
A57	Nurse, nursing assistant	46	Female	other	no	no	General medical care	yes	yes	no	yes	yes	no	negative
N32	Nurse, nursing assistant	54	Female	other	no	no	General medical care	yes	yes	no	yes	yes	no	negative
A992	Nurse, nursing assistant	38	Female	other	no	no	General medical care	no	yes	no	yes	yes	no	negative
N52	Nurse, nursing assistant	33	Female	S city	no	no	General medical care	yes	yes	no	yes	yes	no	negative
A3	Nurse, nursing assistant	46	Female	S city	no	no	General medical care	no	yes	no	yes	yes	no	negative
N185	Nurse, nursing assistant	44	Female	S city	no	no	General medical care	no	yes	no	yes	yes	no	negative
N29	Nurse, nursing assistant	49	Female	other	no	no	General medical care	yes	no	yes	yes	yes	no	negative
N16	Nurse, nursing assistant	50	male	other	no	no	General medical care	yes	no	no	yes	yes	no	negative
A99	Nurse, nursing assistant	29	Female	other	no	no	General medical care	yes	no	no	yes	yes	no	negative
N64	Nurse, nursing assistant	41	Female	other	no	no	General medical care	no	no	no	yes	yes	no	negative
N58	Nurse, nursing assistant	28	Female	S city	no	no	General medical care	yes	no	no	yes	yes	no	negative
N175	Nurse, nursing assistant	43	Female	S city	no	no	General medical care	yes	no	no	yes	yes	no	negative
N17	Nurse, nursing assistant	32	male	S city	no	no	Intensive care	no	no	no	yes	yes	no	negative
N159	Nurse, nursing assistant	24	Female	S city	no	no	General medical care	no	no	no	yes	yes	no	negative
A30	Nurse, nursing assistant	27	Female	S city	no	no	General medical care	no	no	no	yes	yes	no	negative
A1	Nurse, nursing assistant	32	Female	S city	no	no	General medical care	no	no	no	yes	yes	no	negative
N24	Nurse, nursing assistant	35	Female	S city	no	no	General medical care	no	no	no	yes	yes	no	negative
N48	Nurse, nursing assistant	36	Female	S city	no	no	General medical care	no	no	no	yes	yes	no	negative
N22	Nurse, nursing assistant	39	Female	S city	no	no	General medical care	no	no	no	yes	yes	no	negative
A94	Nurse, nursing assistant	41	Female	S city	no	no	General medical care	no	no	no	yes	yes	no	negative
N138	Nurse, nursing assistant	46	Female	S city	no	no	General medical care	no	no	no	yes	yes	no	negative
N10	Nurse, nursing assistant	48	Female	S city	no	no	General medical care	no	no	no	yes	yes	no	negative
N1	Nurse, nursing assistant	49	Female	S city	no	no	General medical care	no	no	no	yes	yes	no	negative
N164	Nurse, nursing assistant	23	Female	other	no	no	General medical care	yes	yes	yes	no	yes	no	negative
N117	Nurse, nursing assistant	33	Female	other	no	no	General medical care	yes	yes	no	no	yes	no	negative
N182	Nurse, nursing assistant	40	Female	other	no	no	General medical care	yes	yes	no	no	yes	no	negative
N63	Nurse, nursing assistant	37	Female	other	no	no	General medical care	no data	yes	no	no	yes	no	negative
N43	Nurse, nursing assistant	26	Female	S city	no	no	Intensive care	yes	yes	yes	no	yes	no	negative
N128	Nurse, nursing assistant	27	Female	S city	no	no	Intensive care	yes	yes	yes	no	yes	no	negative
N171	Nurse, nursing assistant	27	Female	S city	no	no	Intensive care	yes	yes	yes	no	yes	no	negative
N189	Nurse, nursing assistant	23	Female	S city	no	no	General medical care	yes	yes	no	no	yes	no	negative
N96	Nurse, nursing assistant	25	Female	S city	no	no	General medical care	yes	yes	no	no	yes	no	negative
N123	Nurse, nursing assistant	31	Female	S city	no	no	General medical care	yes	yes	no	no	yes	no	negative
N6	Nurse, nursing assistant	36	Female	S city	no	no	General medical care	yes	yes	no	no	yes	no	negative
A25	Nurse, nursing assistant	45	Female	S city	no	no	General medical care	yes	yes	no	no	yes	no	negative
N20	Nurse, nursing assistant	49	Female	S city	no	no	General medical care	yes	yes	no	no	yes	no	negative
N147	Nurse, nursing assistant	30	Female	S city	no	no	Intensive care	no	yes	yes	no	yes	no	negative
A700	Nurse, nursing assistant	37	male	S city	no	no	General medical care	no	yes	no	no	yes	no	negative
N77	Nurse, nursing assistant	23	Female	S city	no	no	General medical care	no	yes	no	no	yes	no	negative
N116	Nurse, nursing assistant	24	Female	S city	no	no	General medical care	no	yes	no	no	yes	no	negative
A31	Nurse, nursing assistant	26	Female	S city	no	no	General medical care	no	yes	no	no	yes	no	negative
N127	Nurse, nursing assistant	26	Female	S city	no	no	General medical care	no	yes	no	no	yes	no	negative
N134	Nurse, nursing assistant	26	Female	S city	no	no	General medical care	no	yes	no	no	yes	no	negative
N190	Nurse, nursing assistant	26	Female	S city	no	no	General medical care	no	yes	no	no	yes	no	negative
N125	Nurse, nursing assistant	27	Female	S city	no	no	General medical care	no	yes	no	no	yes	no	negative
N126	Nurse, nursing assistant	29	Female	S city	no	no	General medical care	no	yes	no	no	yes	no	negative
A300	Nurse, nursing assistant	30	Female	S city	no	no	General medical care	no	yes	no	no	yes	no	negative
N167	Nurse, nursing assistant	30	Female	S city	no	no	General medical care	no	yes	no	no	yes	no	negative
A72	Nurse, nursing assistant	32	Female	S city	no	no	General medical care	no	yes	no	no	yes	no	negative
N28	Nurse, nursing assistant	32	Female	S city	no	no	General medical care	no	yes	no	no	yes	no	negative
N7	Nurse, nursing assistant	32	Female	S city	no	no	General medical care	no	yes	no	no	yes	no	negative
N95	Nurse, nursing assistant	33	Female	S city	no	no	General medical care	no	yes	no	no	yes	no	negative
N98	Nurse, nursing assistant	34	Female	S city	no	no	General medical care	no	yes	no	no	yes	no	negative
N124	Nurse, nursing assistant	37	Female	S city	no	no	General medical care	no	yes	no	no	yes	no	negative
N76	Nurse, nursing assistant	37	Female	S city	no	no	General medical care	no	yes	no	no	yes	no	negative
N74	Nurse, nursing assistant	38	Female	S city	no	no	General medical care	no	yes	no	no	yes	no	negative
A24	Nurse, nursing assistant	46	Female	S city	no	no	General medical care	no	yes	no	no	yes	no	negative
N13	Nurse, nursing assistant	52	Female	S city	no	no	General medical care	no	yes	no	no	yes	no	negative
N23	Nurse, nursing assistant	39	Female	S city	no	no	General medical care	no	yes	no	no	yes	no	negative
A107	Nurse, nursing assistant	27	Female	other	no	no	Intensive care	yes	no	yes	no	yes	no	negative
N8	Nurse, nursing assistant	31	Female	other	no	no	Intensive care	yes	no	yes	no	yes	no	negative
N140	Nurse, nursing assistant	26	Female	other	no	no	General medical care	yes	no	no	no	yes	no	negative
A400	Nurse, nursing assistant	29	Female	other	no	no	General medical care	yes	no	no	no	yes	no	negative
N89	Nurse, nursing assistant	37	Female	other	no	no	General medical care	yes	no	no	no	yes	no	negative
N131	Nurse, nursing assistant	41	Female	other	no	no	General medical care	yes	no	no	no	yes	no	negative
N118	Nurse, nursing assistant	36	Female	other	no	no	General medical care	no	no	no	no	yes	no	negative
N115	Nurse, nursing assistant	43	Female	other	no	no	General medical care	no	no	no	no	yes	no	negative
A44	Nurse, nursing assistant	47	male	S city	no	no	General medical care	yes	no	no	no	yes	no	negative
A601	Nurse, nursing assistant	23	Female	S city	no	no	General medical care	yes	no	no	no	yes	no	negative
N112	Nurse, nursing assistant	26	Female	S city	no	no	General medical care	yes	no	no	no	yes	no	negative
N105	Nurse, nursing assistant	28	Female	S city	no	no	General medical care	yes	no	no	no	yes	no	negative
A204	Nurse, nursing assistant	30	Female	S city	no	no	General medical care	yes	no	no	no	yes	no	negative
N170	Nurse, nursing assistant	33	Female	S city	no	no	General medical care	yes	no	no	no	yes	no	negative
N122	Nurse, nursing assistant	39	Female	S city	no	no	General medical care	yes	no	no	no	yes	no	negative
A64	Nurse, nursing assistant	42	Female	S city	no	no	General medical care	yes	no	no	no	yes	no	negative
N119	Nurse, nursing assistant	44	Female	S city	no	no	General medical care	yes	no	no	no	yes	no	negative
NH3	Nurse, nursing assistant	48	Female	S city	no	no	General medical care	yes	no	no	no	yes	no	negative
N178	Nurse, nursing assistant	49	Female	S city	no	no	General medical care	yes	no	no	no	yes	no	negative
N132	Nurse, nursing assistant	34	male	S city	no	no	Intensive care	no	no	yes	no	yes	no	negative
N180	Nurse, nursing assistant	24	Female	S city	no	no	Intensive care	no	no	yes	no	yes	no	negative
N93	Nurse, nursing assistant	24	Female	S city	no	no	Intensive care	no	no	yes	no	yes	no	negative
N183B	Nurse, nursing assistant	25	Female	S city	no	no	General medical care	no	no	yes	no	yes	no	negative
N53	Nurse, nursing assistant	25	Female	S city	no	no	Intensive care	no	no	yes	no	yes	no	negative
N54	Nurse, nursing assistant	26	Female	S city	no	no	Intensive care	no	no	yes	no	yes	no	negative
N68	Nurse, nursing assistant	38	Female	S city	no	no	General medical care	no	no	yes	no	yes	no	negative
N106	Nurse, nursing assistant	39	Female	S city	no	no	no data	no	no	yes	no	yes	no	negative
N72	Nurse, nursing assistant	41	Female	S city	no	no	Intensive care	no	no	yes	no	yes	no	negative
N100	Nurse, nursing assistant	48	Female	S city	no	no	General medical care	no	no	yes	no	yes	no	negative
N57	Nurse, nursing assistant	23	male	S city	no	no	General medical care	no	no	no	no	yes	no	negative
N157	Nurse, nursing assistant	37	male	S city	no	no	Intensive care	no	no	no	no	yes	no	negative
N163	Nurse, nursing assistant	23	Female	S city	no	no	General medical care	no	no	no	no	yes	no	negative
N44	Nurse, nursing assistant	23	Female	S city	no	no	General medical care	no	no	no	no	yes	no	negative
N46	Nurse, nursing assistant	23	Female	S city	no	no	General medical care	no	no	no	no	yes	no	negative
N103	Nurse, nursing assistant	24	Female	S city	no	no	General medical care	no	no	no	no	yes	no	negative
N155	Nurse, nursing assistant	24	Female	S city	no	no	General medical care	no	no	no	no	yes	no	negative
N181	Nurse, nursing assistant	24	Female	S city	no	no	General medical care	no	no	no	no	yes	no	positive
A500	Nurse, nursing assistant	25	Female	S city	no	no	General medical care	no	no	no	no	yes	no	negative
N156	Nurse, nursing assistant	25	Female	S city	no	no	General medical care	no	no	no	no	yes	no	negative
N173	Nurse, nursing assistant	25	Female	S city	no	no	General medical care	no	no	no	no	yes	no	negative
N42	Nurse, nursing assistant	25	Female	S city	no	no	General medical care	no	no	no	no	yes	no	negative
N51	Nurse, nursing assistant	25	Female	S city	no	no	General medical care	no	no	no	no	yes	no	negative
N129	Nurse, nursing assistant	26	Female	S city	no	no	Intensive care	no	no	no	no	yes	no	negative
N151	Nurse, nursing assistant	26	Female	S city	no	no	General medical care	no	no	no	no	yes	no	negative
N179	Nurse, nursing assistant	26	Female	S city	no	no	General medical care	no	no	no	no	yes	no	negative
N186	Nurse, nursing assistant	26	Female	S city	no	no	General medical care	no	no	no	no	yes	no	negative
A205	Nurse, nursing assistant	27	Female	S city	no	no	Intensive care	no	no	no	no	yes	no	negative
N191	Nurse, nursing assistant	27	Female	S city	no	no	General medical care	no	no	no	no	yes	no	negative
N145	Nurse, nursing assistant	28	Female	S city	no	no	General medical care	no	no	no	no	yes	no	negative
N177	Nurse, nursing assistant	28	Female	S city	no	no	General medical care	no	no	no	no	yes	no	negative
N41	Nurse, nursing assistant	28	Female	S city	no	no	General medical care	no	no	no	no	yes	no	negative
N2	Nurse, nursing assistant	30	Female	S city	no	no	General medical care	no	no	no	no	yes	no	negative
A26	Nurse, nursing assistant	31	Female	S city	no	no	General medical care	no	no	no	no	yes	no	negative
A32	Nurse, nursing assistant	33	Female	S city	no	no	General medical care	no	no	no	no	yes	no	negative
N11	Nurse, nursing assistant	34	Female	S city	no	no	General medical care	no	no	no	no	yes	no	negative
N192	Nurse, nursing assistant	34	Female	S city	no	no	General medical care	no	no	no	no	yes	no	negative
N27	Nurse, nursing assistant	34	Female	S city	no	no	General medical care	no	no	no	no	yes	no	negative
A96	Nurse, nursing assistant	35	Female	S city	no	no	General medical care	no	no	no	no	yes	no	negative
N161	Nurse, nursing assistant	36	Female	S city	no	no	General medical care	no	no	no	no	yes	no	negative
A65	Nurse, nursing assistant	37	Female	S city	no	no	Intensive care	no	no	no	no	yes	no	negative
N102	Nurse, nursing assistant	37	Female	S city	no	no	General medical care	no	no	no	no	yes	no	negative
N113	Nurse, nursing assistant	37	Female	S city	no	no	General medical care	no	no	no	no	yes	no	negative
N169	Nurse, nursing assistant	37	Female	S city	no	no	General medical care	no	no	no	no	yes	no	negative
A35	Nurse, nursing assistant	39	Female	S city	no	no	General medical care	no	no	no	no	yes	no	negative
A97	Nurse, nursing assistant	41	Female	S city	no	no	General medical care	no	no	no	no	yes	no	negative
N168	Nurse, nursing assistant	42	Female	S city	no	no	General medical care	no	no	no	no	yes	no	negative
N148	Nurse, nursing assistant	44	Female	S city	no	no	General medical care	no	no	no	no	yes	no	negative
N19	Nurse, nursing assistant	46	Female	S city	no	no	General medical care	no	no	no	no	yes	no	negative
N107	Nurse, nursing assistant	47	Female	S city	no	no	General medical care	no	no	no	no	yes	no	negative
A95	Nurse, nursing assistant	50	Female	S city	no	no	General medical care	no	no	no	no	yes	no	negative
N66	Nurse, nursing assistant	52	Female	S city	no	no	General medical care	no	no	no	no	yes	no	negative
N69	Nurse, nursing assistant	53	Female	S city	no	no	General medical care	no	no	no	no	yes	no	negative
NH1	Nurse, nursing assistant	53	Female	S city	no	no	General medical care	no	no	no	no	yes	no	negative
NH4	Nurse, nursing assistant	54	Female	S city	no	no	General medical care	no	no	no	no	yes	no	negative
NH2	Nurse, nursing assistant	56	Female	S city	no	no	General medical care	no	no	no	no	yes	no	negative
N110	Nurse, nursing assistant	29	Female	T city	no	no	General medical care	yes	no	no	no	yes	no	negative
A20-1	Nurse, nursing assistant	43	Female	S city	no	no	General medical care	no	no	no data	no data	yes	no	negative
N84	Nurse, nursing assistant	50	Female	S city	no	no	General medical care	no	no	no	yes	no	no	negative
N111	Nurse, nursing assistant	34	Female	S city	no	no	General medical care	yes	yes	yes	no	no	no	negative
A106	Nurse, nursing assistant	33	Female	S city	no	no	General medical care	no	yes	yes	no	no	no	negative
N75	Nurse, nursing assistant	36	Female	S city	no	no	Intensive care	no	yes	no	no	no	no	negative
N49	Nurse, nursing assistant	44	Female	S city	no	no	Intensive care	no	yes	no	no	no	no	negative
A69	Nurse, nursing assistant	42	Female	other	no	no	General medical care	yes	no	no	no	no	no	negative
N187	Nurse, nursing assistant	23	Female	S city	no	no	General medical care	yes	no	no	no	no	no	negative
N83	Nurse, nursing assistant	26	Female	S city	no	no	Intensive care	no	no	yes	no	no	no	negative
N142	Nurse, nursing assistant	24	Female	S city	no	no	General medical care	no	no	no	no	no	no	negative
N94	Nurse, nursing assistant	41	Female	S city	no	no	General medical care	no	no	no	no	no	no	negative
A56	Nurse, nursing assistant	47	Female	S city	no	no	General medical care	no data	no	no	no	no	no	negative
N71	Nurse, nursing assistant	29	Female	T city	no	no	General medical care	yes	no	no	no	no	no	negative
A203	Nurse, nursing assistant	28	Female	S city	no	no	General medical care	no	yes	no	no	no data	yes	negative
N166	Nurse, nursing assistant	35	Female	S city	no	no	General medical care	no	no	no	no	no data	yes	negative
A27	Nurse, nursing assistant	42	Female	S city	no	no	Intensive care	no	no	no	no	no data	yes	negative
N82	Nurse, nursing assistant	32	Female	S city	no	no	General medical care	no	yes	no	yes	no data	no	negative
A33	Nurse, nursing assistant	42	Female	other	no	no	General medical care	yes	yes	no	no	no data	no	negative
N176	Nurse, nursing assistant	30	Female	other	no	no	General medical care	no	yes	no	no	no data	no	negative
N14	Nurse, nursing assistant	33	Female	S city	no	no	General medical care	yes	yes	no	no	no data	no	negative
N136	Nurse, nursing assistant	23	Female	S city	no	no	General medical care	no	yes	no	no	no data	no	negative
N50	Nurse, nursing assistant	26	Female	S city	no	no	General medical care	no	yes	no	no	no data	no	negative
N81	Nurse, nursing assistant	29	Female	other	no	no	General medical care	yes	no	no	no	no data	no	negative
A202	Nurse, nursing assistant	36	Female	other	no	no	General medical care	no	no	no	no	no data	no	negative
A501	Nurse, nursing assistant	24	Female	S city	no	no	General medical care	no	no	no	no	no data	no	negative
A58	Nurse, nursing assistant	24	Female	S city	no	no	General medical care	no	no	no	no	no data	no	negative
N150	Nurse, nursing assistant	24	Female	S city	no	no	General medical care	no	no	no	no	no data	no	negative
N45	Nurse, nursing assistant	27	Female	S city	no	no	General medical care	no	no	no	no	no data	no	negative
N139	Nurse, nursing assistant	28	Female	S city	no	no	General medical care	no	no	no	no	no data	no	negative
N162	Nurse, nursing assistant	31	Female	S city	no	no	General medical care	no	no	no	no	no data	no	negative
N73	Nurse, nursing assistant	45	Female	S city	no	no	General medical care	no	no	no	no	no data	no	negative
N55	Nurse, nursing assistant	34	male	S city	no	no	Intensive care	no	no	yes	no	no data	yes	negative
N133	Nurse, nursing assistant	26	Female	S city	no	no	Intensive care	no	yes	yes	no	no data	no	negative
N172	Nurse, nursing assistant	26	Female	other	no	no	Intensive care	yes	no	yes	no	no data	no	negative
N188	Nurse, nursing assistant	25	Female	S city	no	no	General medical care	yes	no	yes	no	no data	no	negative
A83	Nurse, nursing assistant	34	Female	S city	no	no	Intensive care	no	no	yes	no	no data	no	negative
57C	Nurse, nursing assistant	42	Female	other	no	yes	General medical care	no	yes	yes	yes	yes	yes	negative
64C	Nurse, nursing assistant	39	male	S city	no	yes	General medical care	no	yes	yes	yes	yes	no	negative
72C	Nurse, nursing assistant	32	Female	S city	no	yes	General medical care	no	yes	yes	yes	yes	no	negative
30C	Nurse, nursing assistant	39	Female	S city	no	yes	General medical care	no	yes	yes	yes	yes	no	negative
60C	Nurse, nursing assistant	44	Female	S city	no	yes	General medical care	no	yes	no	yes	yes	no	negative
32C	Nurse, nursing assistant	45	Female	other	no	yes	General medical care	no	no	yes	yes	yes	no	negative
36C	Nurse, nursing assistant	24	Female	S city	no	yes	General medical care	yes	no	yes	no	yes	no	negative
27C	Nurse, nursing assistant	27	Female	S city	no	yes	General medical care	yes	no	yes	no	yes	no	negative
62C	Nurse, nursing assistant	27	Female	S city	no	yes	General medical care	yes	no	yes	no	yes	no	negative
26C	Nurse, nursing assistant	40	Female	S city	no	yes	General medical care	yes	no	no	no	yes	no	negative
69C	Nurse, nursing assistant	27	male	S city	no	yes	General medical care	no	no	yes	no	yes	no	negative
31C	Nurse, nursing assistant	24	Female	S city	no	yes	General medical care	no	no	yes	no	yes	no	negative
91C	Nurse, nursing assistant	24	Female	S city	no	yes	General medical care	no	no	yes	no	yes	no	negative
71C	Nurse, nursing assistant	30	Female	S city	no	yes	General medical care	no	no	yes	no	yes	no	negative
22C	Nurse, nursing assistant	31	Female	S city	no	yes	General medical care	no	no	yes	no	yes	no	negative
87C	Nurse, nursing assistant	55	Female	S city	no	yes	General medical care	no	no	yes	no	yes	no	negative
58C	Nurse, nursing assistant	24	Female	S city	no	yes	General medical care	no	no	no	no	yes	no	negative
33C	Nurse, nursing assistant	26	Female	S city	no	yes	General medical care	no	no	no	no	yes	no	negative
35C	Nurse, nursing assistant	32	Female	S city	no	yes	General medical care	no	no	no	no	yes	no	negative
28C	Nurse, nursing assistant	35	Female	S city	no	yes	General medical care	no	no	no	no	yes	no	negative
34C	Nurse, nursing assistant	37	Female	S city	no	yes	General medical care	no	no	no	no	yes	no	negative
24C	Nurse, nursing assistant	39	Female	S city	no	yes	General medical care	no	no	no	no	yes	no	negative
23C	Nurse, nursing assistant	35	Female	T city	no	yes	General medical care	yes	no	yes	no	yes	no	negative
59C	Nurse, nursing assistant	31	Female	S city	no	yes	General medical care	no	no	no	no	yes	no	negative
63C	Nurse, nursing assistant	23	male	S city	no	yes	General medical care	no	no	yes	yes	no data	no	negative
25C	Nurse, nursing assistant	25	Female	S city	no	yes	General medical care	no	yes	yes	no	no data	no	negative
70C	Nurse, nursing assistant	29	Female		no	yes	General medical care	no	no	no	no data	no data	no data	negative
106C	Nurse, nursing assistant	27	Female	S city	no	no	Intensive care	no	no	yes	yes	yes	yes	negative
38C	Nurse, nursing assistant	43	Female	S city	no	no	General medical care	no	no	yes	yes	yes	yes	negative
47C	Nurse, nursing assistant	37	Female	S city	no	no	Intensive care	no	yes	yes	no	yes	yes	negative
81C	Nurse, nursing assistant	28	Female	S city	no	no	Intensive care	no	no	yes	no	yes	yes	negative
20C	Nurse, nursing assistant	52	Female	T city	no	no	General medical care	yes	no	yes	no	yes	yes	negative
89C	Nurse, nursing assistant	25	Female	S city	no	no	General medical care	no	yes	yes	yes	yes	no	negative
92C	Nurse, nursing assistant	26	Female	S city	no	no	Intensive care	no	yes	yes	yes	yes	no	negative
98C	Nurse, nursing assistant	29	Female	S city	no	no	Intensive care	no data	yes	yes	yes	yes	no	negative
41C	Nurse, nursing assistant	36	Female	other	no	no	General medical care	yes	yes	yes	no	yes	no	negative
77C	Nurse, nursing assistant	26	Female	other	no	no	Intensive care	yes	no	yes	no	yes	no	negative
39C	Nurse, nursing assistant	24	Female	other	no	no	General medical care	no	no	yes	no	yes	no	negative
40C	Nurse, nursing assistant	25	Female	other	no	no	General medical care	no	no	yes	no	yes	no	negative
103C	Nurse, nursing assistant	24	Female	S city	no	no	Intensive care	yes	no	yes	no	yes	no	negative
44C	Nurse, nursing assistant	26	Female	S city	no	no	General medical care	yes	no	yes	no	yes	no	negative
42C	Nurse, nursing assistant	37	Female	S city	no	no	General medical care	yes	no	yes	no	yes	no	negative
45C	Nurse, nursing assistant	38	Female	S city	no	no	General medical care	yes	no	yes	no	yes	no	negative
107C	Nurse, nursing assistant	26	Female	S city	no	no	Intensive care	yes	no	no	no	yes	no	negative
101C	Nurse, nursing assistant	33	male	S city	no	no	Intensive care	no	no	yes	no	yes	no	negative
66C	Nurse, nursing assistant	23	Female	S city	no	no	General medical care	no	no	yes	no	yes	no	negative
93C	Nurse, nursing assistant	23	Female	S city	no	no	Intensive care	no	no	yes	no	yes	no	negative
104C	Nurse, nursing assistant	25	Female	S city	no	no	Intensive care	no	no	yes	no	yes	no	negative
108C	Nurse, nursing assistant	25	Female	S city	no	no	Intensive care	no	no	yes	no	yes	no	negative
75C	Nurse, nursing assistant	25	Female	S city	no	no	General medical care	no	no	yes	no	yes	no	negative
43C	Nurse, nursing assistant	26	Female	S city	no	no	General medical care	no	no	yes	no	yes	no	negative
94C	Nurse, nursing assistant	26	Female	S city	no	no	Intensive care	no	no	yes	no	yes	no	negative
111C	Nurse, nursing assistant	28	Female	S city	no	no	Intensive care	no	no	yes	no	yes	no	negative
73C	Nurse, nursing assistant	29	Female	S city	no	no	General medical care	no	no	yes	no	yes	no	negative
46C	Nurse, nursing assistant	41	Female	S city	no	no	General medical care	no	no	yes	no	yes	no	negative
90C	Nurse, nursing assistant	24	Female	S city	no	no	General medical care	no	no	no	no	yes	no	negative
65C	Nurse, nursing assistant	53	Female	S city	no	no	General medical care	no	no	no	no	yes	no	negative
110C	Nurse, nursing assistant	28	Female	other	no	no	Intensive care	yes	no	yes	no	no	no	negative
109C	Nurse, nursing assistant	32	Female	S city	no	no	Intensive care	no	yes	yes	no	no data	no	negative
99C	Nurse, nursing assistant	23	Female	other	no	no	Intensive care	no	no	yes	no	no data	no	negative
68C	Nurse, nursing assistant	24	Female	S city	no	no	General medical care	yes	no	yes	no	no data	no	negative
78C	Nurse, nursing assistant	23	Female	S city	no	no	Intensive care	no	no	yes	no	no data	no	negative
80C	Nurse, nursing assistant	25	Female	S city	no	no	Intensive care	no	no	yes	no	no data	no	negative
113C	Nurse, nursing assistant		Female	no data	no	no	Intensive care	no	yes	no	no data	no data	no data	negative
117C	Nurse, nursing assistant	38	Female	other	no	no	Intensive care	no	no	yes	no data	no data	no data	negative
67C	Nurse, nursing assistant	27	Female	S city	no	no	General medical care	yes	no	yes	no data	no data	no data	negative
79C	Nurse, nursing assistant	34	male	S city	no	no	Intensive care	no	no	yes	no data	no data	no data	negative
95C	Nurse, nursing assistant	37	Female	T city	no	no	Intensive care	yes	no	yes	no data	no data	no data	negative
115C	Nurse, nursing assistant		Female	no data	no	no	Intensive care	no data	no	no	no data	no data	no data	negative
37C	Nurse, nursing assistant	35	Female		no	no	General medical care	no	no	yes	no data	no data	no data	negative
D72	Doctor	38	male	S city	yes	no	General medical care	no	no	no	no	yes	yes	negative
A52	Doctor	45	male	S city	yes	no	General medical care	no	no	no	yes	yes	no	negative
A23	Doctor	28	Female	S city	yes	no	General medical care	yes	yes	no	no	yes	no	negative
D17	Doctor	36	male	S city	yes	no	General medical care	no	yes	no	no	yes	no	negative
D12	Doctor	33	Female	S city	yes	no	General medical care	no	yes	no	no	yes	no	negative
A46	Doctor	34	male	S city	yes	no	General medical care	no	no	yes	no	yes	no	negative
A60	Doctor	31	Female	S city	yes	no	General medical care	no	no	yes	no	yes	no	negative
A48	Doctor	32	male	S city	yes	no	General medical care	no	no	no	no	yes	no	negative
D16	Doctor	36	male	S city	yes	no	General medical care	no	no	no	no	yes	no	negative
D2	Doctor	47	male	S city	yes	no	General medical care	no	no	no	no	yes	no	negative
A74	Doctor	59	male	S city	yes	no	General medical care	no	no	no	no	yes	no	negative
A61	Doctor	26	male	T city	yes	no	General medical care	yes	no	no	no	no data	no	negative
D71	Doctor	33	male	other	no	yes	General medical care	yes	no	yes	yes	yes	no	negative
D45	Doctor	28	male	S city	no	yes	General medical care	no	no	yes	no	yes	no	negative
D81	Doctor	33	male	S city	no	yes	Intensive care	no	no	yes	no	yes	no	negative
D82	Doctor	25	male	S city	no	yes	General medical care	no	no	no	no	yes	no	negative
A50	Doctor	26	male	S city	no	yes	General medical care	no	no	no	no	yes	no	negative
A105	Doctor	27	male	S city	no	yes	General medical care	no	no	no	no	yes	no	negative
D34	Doctor	37	male	S city	no	yes	Intensive care	no	no	no	no	yes	no	negative
D80	Doctor	41	male	S city	no	yes	General medical care	no	no	no	no	yes	no	negative
D61	Doctor	25	Female	S city	no	yes	General medical care	no	no	no	no	yes	no	negative
A68	Doctor	26	Female	S city	no	yes	General medical care	no	no	no	no	yes	no	negative
D63	Doctor	26	Female	S city	no	yes	General medical care	no	no	no	no	yes	no	negative
D77	Doctor	52	male	S city	no	no	General medical care	no	yes	no	yes	yes	yes	negative
D49	Doctor	53	male	S city	no	no	General medical care	no	yes	no	yes	yes	yes	negative
D33	Doctor	27	male	S city	no	no	General medical care	no	no	no	yes	yes	yes	negative
D22	Doctor	38	male	S city	no	no	General medical care	no	no	no	yes	yes	yes	negative
D54	Doctor	48	male	S city	no	no	General medical care	no	no	no	yes	yes	yes	negative
A45	Doctor	54	male	S city	no	no	General medical care	no	no	no	yes	yes	yes	negative
D3	Doctor	65	male	other	no	no	General medical care	yes	yes	no	no	yes	yes	negative
D58	Doctor	52	male	T city	no	no	General medical care	yes	yes	no	no	yes	yes	negative
D46	Doctor	46	male	S city	no	no	General medical care	no	no	no	no	yes	yes	negative
D41	Doctor	50	male	S city	no	no	General medical care	no	no	no	no	yes	yes	negative
A89	Doctor	57	male	S city	no	no	General medical care	no	no	no	no	yes	yes	negative
A2	Doctor	52	male	T city	no	no	General medical care	no	no	yes	no	yes	yes	negative
D20	Doctor	32	Female	other	no	no	General medical care	no	yes	no	yes	yes	no	negative
D11	Doctor	37	male	S city	no	no	Intensive care	no	yes	no	yes	yes	no	negative
A76	Doctor	27	Female	S city	no	no	General medical care	no	yes	no	yes	yes	no	negative
D87-Ｂ	Doctor	60	male	other	no	no	General medical care	yes	no	no	yes	yes	no	negative
D65	Doctor	25	Female	S city	no	no	General medical care	no	no	yes	yes	yes	no	negative
A11	Doctor	25	male	S city	no	no	General medical care	no	no	no	yes	yes	no	negative
A88	Doctor	26	Female	S city	no	no	General medical care	no	no	no	yes	yes	no	negative
A40	Doctor	33	male	S city	no	no	General medical care	no	no	no	yes	yes	no	negative
D9	Doctor	25	Female	S city	no	no	General medical care	yes	yes	no	no	yes	no	negative
A301	Doctor	29	Female	S city	no	no	General medical care	yes	yes	no	no	yes	no	negative
D27	Doctor	30	Female	S city	no	no	General medical care	yes	yes	no	no	yes	no	negative
A85	Doctor	33	Female	S city	no	no	General medical care	yes	yes	no	no	yes	no	negative
A59	Doctor	36	male	S city	no	no	Intensive care	no	yes	yes	no	yes	no	negative
A102	Doctor	39	male	S city	no	no	General medical care	no	yes	no	no	yes	no	negative
A43	Doctor	39	male	S city	no	no	General medical care	no	yes	no	no	yes	no	negative
D19	Doctor	40	male	S city	no	no	General medical care	no	yes	no	no	yes	no	negative
A5	Doctor	26	Female	S city	no	no	General medical care	no	yes	no	no	yes	no	negative
D14	Doctor	29	Female	S city	no	no	General medical care	no	yes	no	no	yes	no	negative
D57	Doctor	38	Female	S city	no	no	General medical care	no	yes	no	no	yes	no	negative
D52	Doctor	55	Female	S city	no	no	General medical care	no	yes	no	no	yes	no	negative
A92	Doctor	34	male	T city	no	no	General medical care	yes	yes	no	no	yes	no	negative
D23	Doctor	38	male	T city	no	no	General medical care	no	yes	yes	no	yes	no	negative
D31	Doctor	51	male	other	no	no	General medical care	yes	no	yes	no	yes	no	negative
A207	Doctor	39	male	other	no	no	General medical care	yes	no	no	no	yes	no	negative
A8	Doctor	39	male	other	no	no	General medical care	yes	no	no	no	yes	no	negative
D67	Doctor	56	male	other	no	no	General medical care	yes	no	no	no	yes	no	negative
A206	Doctor	41	male	other	no	no	General medical care	no	no	no	no	yes	no	negative
A75	Doctor	28	male	S city	no	no	General medical care	yes	no	no	no	yes	no	negative
D43	Doctor	39	male	S city	no	no	General medical care	yes	no	no	no	yes	no	negative
A104	Doctor	28	Female	S city	no	no	General medical care	yes	no	no	no	yes	no	negative
D26	Doctor	34	Female	S city	no	no	General medical care	yes	no	no	no	yes	no	negative
D1	Doctor	48	Female	S city	no	no	General medical care	yes	no	no	no	yes	no	negative
D60	Doctor	26	male	S city	no	no	General medical care	no	no	yes	no	yes	no	negative
D74	Doctor	28	male	S city	no	no	General medical care	no	no	yes	no	yes	no	negative
A62	Doctor	33	male	S city	no	no	General medical care	no	no	yes	no	yes	no	negative
D85	Doctor	38	male	S city	no	no	General medical care	no	no	yes	no	yes	no	negative
D18	Doctor	33	Female	S city	no	no	Intensive care	no	no	yes	no	yes	no	negative
A200	Doctor	24	male	S city	no	no	General medical care	no	no	no	no	yes	no	negative
D48	Doctor	26	male	S city	no	no	General medical care	no	no	no	no	yes	no	negative
D62	Doctor	26	male	S city	no	no	General medical care	no	no	no	no	yes	no	negative
A39	Doctor	30	male	S city	no	no	General medical care	no	no	no	no	yes	no	negative
D21	Doctor	32	male	S city	no	no	General medical care	no	no	no	no	yes	no	negative
D38	Doctor	34	male	S city	no	no	General medical care	no	no	no	no	yes	no	negative
D56	Doctor	34	male	S city	no	no	General medical care	no	no	no	no	yes	no	negative
A103	Doctor	36	male	S city	no	no	General medical care	no	no	no	no	yes	no	negative
A63	Doctor	36	male	S city	no	no	General medical care	no	no	no	no	yes	no	negative
A91	Doctor	37	male	S city	no	no	General medical care	no	no	no	no	yes	no	negative
D75	Doctor	39	male	S city	no	no	General medical care	no	no	no	no	yes	no	negative
D70	Doctor	40	male	S city	no	no	General medical care	no	no	no	no	yes	no	negative
A37	Doctor	41	male	S city	no	no	General medical care	no	no	no	no	yes	no	negative
D64	Doctor	41	male	S city	no	no	General medical care	no	no	no	no	yes	no	negative
A12	Doctor	43	male	S city	no	no	General medical care	no	no	no	no	yes	no	negative
A21	Doctor	43	male	S city	no	no	General medical care	no	no	no	no	yes	no	negative
A101	Doctor	45	male	S city	no	no	General medical care	no	no	no	no	yes	no	negative
D10	Doctor	48	male	S city	no	no	General medical care	no	no	no	no	yes	no	negative
D6	Doctor	48	male	S city	no	no	General medical care	no	no	no	no	yes	no	negative
D73	Doctor	48	male	S city	no	no	General medical care	no	no	no	no	yes	no	negative
A15	Doctor	50	male	S city	no	no	General medical care	no	no	no	no	yes	no	negative
D36	Doctor	53	male	S city	no	no	General medical care	no	no	no	no	yes	no	negative
A90	Doctor	57	male	S city	no	no	General medical care	no	no	no	no	yes	no	negative
D76	Doctor	58	male	S city	no	no	General medical care	no	no	no	no	yes	no	negative
D8	Doctor	63	male	S city	no	no	General medical care	no	no	no	no	yes	no	negative
A18	Doctor	24	Female	S city	no	no	General medical care	no	no	no	no	yes	no	negative
A93	Doctor	24	Female	S city	no	no	General medical care	no	no	no	no	yes	no	negative
A201	Doctor	25	Female	S city	no	no	General medical care	no	no	no	no	yes	no	negative
A810	Doctor	26	Female	S city	no	no	General medical care	no	no	no	no	yes	no	negative
A73	Doctor	28	Female	S city	no	no	General medical care	no	no	no	no	yes	no	negative
D47	Doctor	28	Female	S city	no	no	General medical care	no	no	no	no	yes	no	negative
A49	Doctor	30	Female	S city	no	no	General medical care	no	no	no	no	yes	no	negative
A7	Doctor	30	Female	S city	no	no	General medical care	no	no	no	no	yes	no	negative
D39	Doctor	30	Female	S city	no	no	General medical care	no	no	no	no	yes	no	negative
D51	Doctor	34	Female	S city	no	no	General medical care	no	no	no	no	yes	no	negative
D55	Doctor	34	Female	S city	no	no	General medical care	no	no	no	no	yes	no	negative
D15	Doctor	38	Female	S city	no	no	General medical care	no	no	no	no	yes	no	negative
D53	Doctor	40	Female	S city	no	no	General medical care	no	no	no	no	yes	no	negative
D29	Doctor	43	Female	S city	no	no	General medical care	no	no	no	no	yes	no	negative
D24	Doctor	46	Female	S city	no	no	General medical care	no	no	no	no	yes	no	negative
A42	Doctor	40	male	S city	no	no	Intensive care	no	no	no	no	yes	no	negative
D50	Doctor	29	male	T city	no	no	General medical care	yes	no	no	no	yes	no	negative
D66	Doctor	33	male	T city	no	no	General medical care	yes	no	no	no	yes	no	negative
A84	Doctor	38	male	T city	no	no	General medical care	yes	no	no	no	yes	no	negative
A51	Doctor	43	male	T city	no	no	General medical care	yes	no	no	no	yes	no	negative
D4	Doctor	60	male	T city	no	no	General medical care	yes	no	no	no	yes	no	negative
D78	Doctor	61	male	T city	no	no	General medical care	yes	no	no	no	yes	no	negative
D35	Doctor	38	male	T city	no	no	General medical care	no	no	no	no	yes	no	negative
D5	Doctor	53	male	T city	no	no	General medical care	no	no	no	no	yes	no	negative
D59	Doctor	53	male	T city	no	no	General medical care	no	no	no	no	yes	no	negative
A800	Doctor	27	Female	S city	no	no	General medical care	yes	no	no	no	yes	no	negative
D7	Doctor	57	male	other	no	no	General medical care	yes	no	no	no	yes	no data	negative
A9	Doctor	56	male	S city	no	no	General medical care	no	no	no	no	no	yes	negative
A6	Doctor	29	male	S city	no	no	General medical care	no	yes	no	no	no	no	negative
D79	Doctor	37	male	S city	no	no	General medical care	no	no	no	no	no	no	negative
A4	Doctor	64	male	T city	no	no	General medical care	no	no	no	no	no	no	negative
A98	Doctor	31	male	S city	no	no	General medical care	yes	yes	no	no	no data	yes	negative
D68	Doctor	47	male	T city	no	no	General medical care	no	no	no	no	no data	yes	negative
D13	Doctor	29	Female	T city	no	no	General medical care	no data	no	no	yes	no data	no	negative
D28	Doctor	40	Female	other	no	no	General medical care	yes	no	no	no	no data	no	negative
A38	Doctor	28	male	S city	no	no	General medical care	no	no	no	no	no data	no	negative
D69	Doctor	28	male	S city	no	no	General medical care	no	no	no	no	no data	no	negative
A100	Doctor	35	Female	S city	no	no	General medical care	no	no	no	no	no data	no	negative
D37	Doctor	49	male	T city	no	no	General medical care	yes	no	no	no	no data	no	negative
A86	Doctor	65	male	S city	no data	no data	General medical care	no	no	no	yes	yes	yes	negative
E7	Nutritionist	35	Female	other	no	no	General medical care	yes	yes	no	yes	yes	no	negative
E2	Nutritionist	36	Female	other	no	no	Intensive care	yes	no	yes	no	yes	no	negative
E1	Nutritionist	54	male	other	no	no	General medical care	yes	no	no	no	yes	no	negative
E6	Nutritionist	24	Female	other	no	no	General medical care	yes	no	no	no	yes	no	negative
E3	Nutritionist	35	Female	other	no	no	General medical care	yes	no	no	no	yes	no	negative
E4	Nutritionist	55	Female	other	no	no	General medical care	yes	no	no	no	yes	no	negative
E5	Nutritionist	42	Female	S city	no	no	General medical care	no	no	no	no	no data	no	negative
A78	Midwife	32	Female	S city	no	no	General medical care	yes	no	no	yes	yes	no	negative
A55	Midwife	29	Female	other	no	no	General medical care	yes	yes	no	no	yes	no	negative
A16	Midwife	25	Female	S city	no	no	General medical care	no	yes	no	no	yes	no	negative
A80	Midwife	25	Female	S city	no	no	General medical care	no	yes	no	no	yes	no	negative
A82	Midwife	33	Female	S city	no	no	General medical care	no	yes	no	no	yes	no	negative
A14	Midwife	27	Female	S city	no	no	General medical care	yes	no	no	no	yes	no	negative
A19	Midwife	22	Female	S city	no	no	General medical care	no	no	no	no	yes	no	negative
A20-2	Midwife	22	Female	S city	no	no	General medical care	no	no	no	no	yes	no	negative
A81	Midwife	22	Female	S city	no	no	General medical care	no	no	no	no	yes	no	negative
A17	Midwife	26	Female	S city	no	no	General medical care	no	no	no	no	yes	no	negative
A13	Midwife	36	Female	S city	no	no	General medical care	no	no	no	no	yes	no	negative
A71	Midwife	46	Female	S city	no	no	General medical care	yes	yes	no	yes	yes	no	negative
A79	Midwife	42	Female	S city	no	no	General medical care	no	no	no	no	yes	no	negative
A53	Midwife	34	Female	other	no	no	General medical care	yes	no	no	no	no	no	negative
A54	Midwife	41	Female	other	no	no	General medical care	yes	no	no	no	no	no	negative
A47	Midwife	41	Female	S city	no	no	General medical care	no	no	no	no	no	no	negative
R7	Radiologist	51	Female	S city	yes	no	General medical care	yes	no	yes	yes	yes	no	negative
R5	Radiologist	29	male	S city	no	yes	General medical care	no	no	no	yes	yes	no	negative
A77	Radiologist	28	male	S city	no	yes	General medical care	yes	no	yes	no	yes	no	negative
A41	Radiologist	27	male	S city	no	yes	General medical care	no	no	yes	no	yes	no	negative
R12	Radiologist	28	male	S city	no	yes	General medical care	no	no	yes	no	yes	no	negative
R22	Radiologist	28	male	S city	no	yes	General medical care	no	no	yes	no	yes	no	negative
R9	Radiologist	34	male	S city	no	yes	General medical care	no	no	yes	no	yes	no	negative
R16	Radiologist	26	Female	S city	no	yes	General medical care	no	no	yes	no	yes	no	negative
R20	Radiologist	30	male	S city	no	yes	General medical care	nono	no	no	no	yes	no	negative
R8	Radiologist	44	male	S city	no	yes	General medical care	no	no	yes	yes	no data	no	negative
R25	Radiologist	27	male	S city	no	yes	General medical care	no	no	yes	no	no data	no	negative
R18	Radiologist	28	Female	S city	no	yes	General medical care	no	no	yes	no	no data	no	negative
R21	Radiologist	54	male	S city	no	no	General medical care	yes	no	yes	no	yes	yes	negative
A109	Radiologist	24	male	S city	no	no	General medical care	no	no	yes	no	yes	yes	negative
R17	Radiologist	30	male	S city	no	no	General medical care	nono	no	no	no	yes	yes	negative
R2	Radiologist	41	male	other	no	no	General medical care	yes	no	yes	yes	yes	no	negative
R14	Radiologist	48	Female	S city	no	no	General medical care	nono	yes	no	no	yes	no	negative
R1	Radiologist	35	male	other	no	no	General medical care	yes	no	yes	no	yes	no	negative
R11	Radiologist	38	male	S city	no	no	General medical care	yes	no	yes	no	yes	no	negative
R13	Radiologist	36	male	S city	no	no	General medical care	no	no	yes	no	yes	no	negative
R26	Radiologist	24	Female	S city	no	no	General medical care	no	no	yes	no	yes	no	negative
R15	Radiologist	26	Female	S city	no	no	General medical care	no	no	yes	no	yes	no	negative
R3	Radiologist	29	male	S city	no	no	General medical care	nono	no	no	no	yes	no	negative
R4	Radiologist	32	Female	S city	no	no	General medical care	nono	no	no	no	yes	no	negative
R23	Radiologist	34	male	other	no	no	General medical care	yes	yes	no	no	no data	yes	negative
R10	Radiologist	50	male	S city	no	no	General medical care	yes	no	yes	no	no data	yes	negative
R19	Radiologist	50	male	S city	no	no	General medical care	no	yes	no	no	no data	no	negative
R6	Radiologist	28	male	S city	no	no	General medical care	yes	no	yes	no	no data	no	negative
A991	Radiologist	31	male	S city	no	no	General medical care	nono	no	no	no	no data	no	negative
P2	Pharmacist	38	male	other	no	no	General medical care	yes	yes	no	no	yes	no	negative
P10	Pharmacist	30	Female	S city	no	no	General medical care	yes	yes	no	no	yes	no	negative
P14	Pharmacist	35	Female	T city	no	no	General medical care	yes	yes	no	no	yes	no	negative
P1	Pharmacist	34	male	other	no	no	Intensive care	yes	no	no	no	yes	no	negative
P5	Pharmacist	29	Female	other	no	no	General medical care	yes	no	no	no	yes	no	negative
P7	Pharmacist	32	Female	other	no	no	General medical care	yes	no	no	no	yes	no	negative
A22	Pharmacist	38	Female	other	no	no	General medical care	yes	no	no	no	yes	no	negative
P6	Pharmacist	28	Female	S city	no	no	General medical care	yes	no	no	no	yes	no	negative
P11	Pharmacist	29	Female	S city	no	no	General medical care	yes	no	no	no	yes	no	negative
P4	Pharmacist	40	male	S city	no	no	General medical care	no	no	no	no	yes	no	negative
P8	Pharmacist	30	Female	T city	no	no	General medical care	yes	no	no	no	yes	no	negative
P9	Pharmacist	45	Female	no data	no	no	General medical care	yes	no	no	no	yes	no	negative
P12	Pharmacist	30	Female	no data	no	no	General medical care	no	no	no	no	yes	no	negative
P3	Pharmacist	29	male	S city	no	no	Intensive care	yes	no	yes	no	no	no	negative
T8	Therapists	33	male	S city	no	no	Intensive care	no	yes	yes	no	yes	no	negative
T4	Therapists	30	male	other	no	no	Intensive care	yes	no	yes	no	yes	no	negative
T5	Therapists	27	male	other	no	no	Intensive care	yes	no	no	no	yes	no	negative
T12	Therapists	43	male	other	no	no	General medical care	yes	no	no	no	yes	no	negative
T13	Therapists	36	Female	other	no	no	General medical care	no	no	no	no	yes	no	negative
T11	Therapists	27	Female	S city	no	no	Intensive care	no	no	no	no	yes	no	negative
T1	Therapists	42	Female	other	no	no	General medical care	yes	no	yes	yes	no	yes	negative
T9	Therapists	45	male	other	no	no	General medical care	yes	no	no	no	no data	yes	negative
T6	Therapists	30	male	other	no	no	General medical care	yes	no	no	yes	no data	no	negative
T2	Therapists	26	Female	S city	no	no	General medical care	no data	yes	no	no	no data	no	negative
T3	Therapists	26	Female	other	no	no	General medical care	yes	no	no	no	no data	no	negative
T10	Therapists	25	male	other	no	no	General medical care	no	no	no	no	no data	no	negative
T7	Therapists	23	male	S city	no	no	General medical care	no	no	no	no	no data	no	negative
C49	Clinical laboratory engineers	51	male	S city	no	no	General medical care	no	no	no	yes	yes	yes	negative
C5	Clinical laboratory engineers	59	male	other	no	no	General medical care	yes	no	no	no	yes	yes	negative
C43	Clinical laboratory engineers	34	Female	other	no	no	General medical care	no	no	no	no	yes	yes	negative
C24	Clinical laboratory engineers	31	male	S city	no	no	General medical care	no	yes	no	yes	yes	no	negative
C10	Clinical laboratory engineers	29	Female	S city	no	no	General medical care	no	yes	no	yes	yes	no	negative
C46	Clinical laboratory engineers	34	Female	S city	no	no	General medical care	no	yes	no	yes	yes	no	negative
C55	Clinical laboratory engineers	58	male	other	no	no	General medical care	yes	no	no	yes	yes	no	negative
C44	Clinical laboratory engineers	27	Female	other	no	no	General medical care	yes	no	no	yes	yes	no	negative
C40	Clinical laboratory engineers	50	Female	other	no	no	General medical care	no	no	yes	yes	yes	no	negative
C19	Clinical laboratory engineers	53	Female	other	no	no	General medical care	no	no	no	yes	yes	no	negative
C51	Clinical laboratory engineers	34	male	S city	no	no	General medical care	no	no	no	yes	yes	no	negative
C37	Clinical laboratory engineers	43	male	S city	no	no	General medical care	no	no	no	yes	yes	no	negative
C14	Clinical laboratory engineers	34	Female	S city	no	no	General medical care	no	no	no	yes	yes	no	negative
C45	Clinical laboratory engineers	50	Female	S city	no	no	General medical care	no	no	no	yes	yes	no	negative
C54	Clinical laboratory engineers	35	Female	T city	no	no	General medical care	yes	yes	no	no	yes	no	negative
C16	Clinical laboratory engineers	25	male	other	no	no	General medical care	yes	no	no	no	yes	no	negative
C25	Clinical laboratory engineers	48	male	other	no	no	General medical care	yes	no	no	no	yes	no	negative
C6	Clinical laboratory engineers	51	male	other	no	no	General medical care	yes	no	no	no	yes	no	negative
C12	Clinical laboratory engineers	56	male	other	no	no	General medical care	yes	no	no	no	yes	no	negative
C7	Clinical laboratory engineers	57	male	other	no	no	General medical care	yes	no	no	no	yes	no	negative
C36	Clinical laboratory engineers	26	Female	other	no	no	General medical care	yes	no	no	no	yes	no	negative
C27	Clinical laboratory engineers	28	Female	other	no	no	General medical care	yes	no	no	no	yes	no	negative
C39	Clinical laboratory engineers	28	Female	other	no	no	General medical care	yes	no	no	no	yes	no	negative
C35	Clinical laboratory engineers	30	Female	other	no	no	General medical care	yes	no	no	no	yes	no	negative
A10	Clinical laboratory engineers		Female	other	no	no	General medical care	yes	no	no	no	yes	no	negative
C34	Clinical laboratory engineers	33	Female	other	no	no	General medical care	no	no	no	no	yes	no	negative
C2	Clinical laboratory engineers	42	Female	other	no	no	General medical care	no	no	no	no	yes	no	negative
C11	Clinical laboratory engineers	29	male	S city	no	no	General medical care	yes	no	no	no	yes	no	negative
C17	Clinical laboratory engineers	28	Female	S city	no	no	General medical care	yes	no	no	no	yes	no	negative
C15	Clinical laboratory engineers	29	Female	S city	no	no	General medical care	yes	no	no	no	yes	no	negative
C42	Clinical laboratory engineers	45	Female	S city	no	no	General medical care	yes	no	no	no	yes	no	negative
C30	Clinical laboratory engineers	49	Female	S city	no	no	General medical care	yes	no	no	no	yes	no	negative
C1	Clinical laboratory engineers	54	Female	S city	no	no	General medical care	yes	no	no	no	yes	no	negative
C33	Clinical laboratory engineers	31	male	S city	no	no	General medical care	no	no	no	no	yes	no	negative
C53	Clinical laboratory engineers	26	Female	S city	no	no	General medical care	no	no	no	no	yes	no	negative
C29	Clinical laboratory engineers	27	Female	S city	no	no	General medical care	no	no	no	no	yes	no	negative
C47	Clinical laboratory engineers	27	Female	S city	no	no	General medical care	no	no	no	no	yes	no	negative
C4	Clinical laboratory engineers	28	Female	S city	no	no	General medical care	no	no	no	no	yes	no	negative
C32	Clinical laboratory engineers	29	Female	S city	no	no	General medical care	no	no	no	no	yes	no	negative
C38	Clinical laboratory engineers	30	Female	S city	no	no	General medical care	no	no	no	no	yes	no	negative
C18	Clinical laboratory engineers	42	Female	S city	no	no	General medical care	no	no	no	no	yes	no	negative
C31	Clinical laboratory engineers	44	Female	S city	no	no	General medical care	no	no	no	no	yes	no	negative
C50	Clinical laboratory engineers	49	Female	S city	no	no	General medical care	no	no	no	no	yes	no	negative
C9	Clinical laboratory engineers	64	Female	S city	no	no	General medical care	no	no	no	no	yes	no	negative
C20	Clinical laboratory engineers	37	Female	other	no	no	General medical care	yes	no	no	yes	no	no	negative
C26	Clinical laboratory engineers	50	Female	S city	no	no	General medical care	no	no	no	no	no	no	negative
C21	Clinical laboratory engineers	25	Female	T city	no	no	General medical care	yes	no	no	no	no data	yes	negative
C23	Clinical laboratory engineers	22	Female	other	no	no	General medical care	yes	no	no	no	no data	no	negative
C8	Clinical laboratory engineers	55	Female	other	no	no	General medical care	yes	no	no	no	no data	no	negative
C48	Clinical laboratory engineers	25	Female	S city	no	no	General medical care	yes	no	no	no	no data	no	negative
C41	Clinical laboratory engineers	49	Female	S city	no	no	General medical care	yes	no	no	no	no data	no	negative
C3	Clinical laboratory engineers	33	Female	S city	no	no	General medical care	no	no	no	no	no data	no	negative
C52	Clinical laboratory engineers	33	Female	S city	no	no	General medical care	no	no	no	no	no data	no	negative
C28	Clinical laboratory engineers	27	Female	T city	no	no	General medical care	yes	no	no	no	no data	no	negative
O12	Clinical engineer	35	male	S city	no	no	Intensive care	no	yes	yes	yes	yes	no	negative
O10	Clinical engineer	32	male	S city	no	no	Intensive care	no	no	yes	yes	yes	no	negative
O3	Clinical engineer	44	Female	S city	no	no	Intensive care	no	yes	yes	no	yes	no	negative
A900	Clinical engineer	39	Female	S city	no	no	General medical care	no	yes	no	no	yes	no	negative
O11	Clinical engineer	35	male	S city	no	no	Intensive care	no	no	yes	no	yes	no	negative
O1	Clinical engineer	39	male	S city	no	no	General medical care	no	no	yes	no	yes	no	negative
O2	Clinical engineer	25	Female	S city	no	no	Intensive care	no	no	yes	no	yes	no	negative
O6	Clinical engineer	29	male	S city	no	no	Intensive care	no	no	yes	no data	no data	yes	negative
O8	Clinical engineer	42	male	S city	no	no	Intensive care	no	no	yes	no	no data	no	negative
O4	Clinical engineer	25	Female	S city	no	no	Intensive care	no	no	yes	no	no data	no	negative
O9	Clinical engineer	26	Female	S city	no	no	Intensive care	no	no	yes	no	no data	no	negative
O7	Clinical engineer	24	Female	no data	no	no	Intensive care	yes	no	no	no	no data	no	negative
6C	Doctor	41	male	T city	no	yes	General medical care	yes	no	yes	no	yes	yes	negative
7C	Doctor	39	male	S city	no	yes	General medical care	no	no	yes	yes	yes	no	negative
2C	Doctor	39	male	T city	no	yes	General medical care	no	yes	yes	no	yes	no	negative
52C	Doctor	26	Female	S city	no	yes	General medical care	yes	no	yes	no	yes	no	negative
88C	Doctor	25	Female	S city	no	yes	Intensive care	yes	no	no	no	yes	no	negative
1C	Doctor	31	male	S city	no	yes	General medical care	no	no	yes	no	yes	no	negative
5C	Doctor	56	male	T city	no	yes	General medical care	yes	no	yes	no	yes	no	negative
4C	Doctor	42	male	T city	no	yes	General medical care	no	no	yes	no	yes	no	negative
3C	Doctor	30	male	S city	no	yes	General medical care	no	no	no	no	no	no	negative
12C	Doctor	43	male	S city	no	no	General medical care	no	no	yes	no	yes	yes	negative
11C	Doctor	45	male	S city	no	no	General medical care	yes	no	yes	yes	yes	no	negative
48C	Doctor	26	male	S city	no	no	Intensive care	no	no	no	yes	yes	no	negative
86C	Doctor	26	male	S city	no	no	General medical care	no	no	no	yes	yes	no	negative
51C	Doctor	25	Female	S city	no	no	General medical care	no	yes	yes	no	yes	no	negative
17C	Doctor	38	Female	S city	no	no	General medical care	no	yes	yes	no	yes	no	negative
14C	Doctor	44	Female	S city	no	no	General medical care	no	yes	yes	no	yes	no	negative
18C	Doctor	50	Female	other	no	no	General medical care	yes	no	yes	no	yes	no	negative
76C	Doctor	30	male	S city	no	no	Intensive care	yes	no	yes	no	yes	no	negative
49C	Doctor	26	Female	S city	no	no	General medical care	yes	no	yes	no	yes	no	negative
16C	Doctor	32	Female	S city	no	no	General medical care	yes	no	yes	no	yes	no	negative
8C	Doctor	29	male	S city	no	no	General medical care	no	no	yes	no	yes	no	negative
61C	Doctor	35	male	S city	no	no	Intensive care	no	no	yes	no	yes	no	negative
13C	Doctor	36	male	S city	no	no	General medical care	no	no	yes	no	yes	no	negative
10C	Doctor	44	male	S city	no	no	General medical care	no	no	yes	no	yes	no	negative
50C	Doctor	24	Female	S city	no	no	General medical care	no	no	yes	no	yes	no	negative
53C	Doctor	26	Female	S city	no	no	General medical care	no	no	yes	no	yes	no	negative
54C	Doctor	24	male	S city	no	no	General medical care	no	no	no	no	yes	no	negative
82C	Doctor	24	male	S city	no	no	General medical care	no	no	no	no	yes	no	negative
55C	Doctor	25	male	S city	no	no	General medical care	no	no	no	no	yes	no	negative
56C	Doctor	27	Female	S city	no	no	General medical care	no	no	no	no	yes	no	negative
84C	Doctor	27	Female	S city	no	no	General medical care	no	no	no	no	yes	no	negative
21C	Doctor	46	male	T city	no	no	Intensive care	yes	no	yes	no	yes	no	negative
15C	Doctor	32	male	T city	no	no	General medical care	no	no	yes	no	yes	no	negative
85C	Doctor	25	Female	S city	no	no	General medical care	no data	no	no	no	yes	no	negative
9C	Doctor	29	Female	S city	no	no	General medical care	no	no	yes	no	no	no	negative
19C	Doctor	29	Female	S city	no	no	General medical care	no	yes	no	no data	no data	no data	negative
