# Supplementary material for: Comprehensive infection control measures prevent hospital-acquired severe acute respiratory syndrome coronavirus 2 infection: A single-center prospective cohort study and seroprevalence survey
Source: PLoS One. 2021 Oct 11;16(10):e0257513. doi: 10.1371/journal.pone.0257513 (PMC8504754; doi:10.1371/journal.pone.0257513)
Supplement: S2 Table — (XLSX) [file pone.0257513.s002.xlsx]

## Sheet: hand hygine usage
		January	February	March	April	May	June	July
usage of hand sanitizer(number of bottles	2017	670	721	863	851	942	897	868
total number of days for hospital patients		15114	14078	15480	14692	15144	14838	15316
Hand hygine usage		0.0443298	0.0512147	0.0557494	0.0579227	0.0622029	0.0604529	0.0566728
usage of hand sanitizer(number of bottles	2018	854	796	785	941	893	795	881
total number of days for hospital patients		16243	15243	16796	16183	16357	15916	16897
Hand hygine usage		0.0525765	0.0522207	0.0467373	0.0581474	0.0545944	0.0499497	0.052139
usage of hand sanitizer(number of bottles	2019	913	856	893	1033	1049	875	1101
total number of days for hospital patients		16437	15304	16532	15868	15680	15644	15949
Hand hygine usage		0.0555454	0.0559331	0.0540165	0.0650996	0.0669005	0.055932	0.0690325
usage of hand sanitizer(number of bottles	2020	1012	1122	1094	1210	1022	1265	1225
total number of days for hospital patients		15887	15572	15860	13658	12277	14342	15695
Hand hygine usage		0.0636999	0.0720524	0.0689786	0.0885928	0.0832451	0.0882025	0.0780503
	Hand hygine usage =（usage of hand sanitizer(number of bottles)/total number of days for hospital patients）
